# Supplementary material for: Production and stability of cultured red blood cells depends on the concentration of cholesterol in culture medium
Source: Sci Rep. 2024 Jul 6;14:15592. doi: 10.1038/s41598-024-66440-z (PMC11227516; doi:10.1038/s41598-024-66440-z)
Supplement: Supplementary file 1 — Supplementary Information 1. [file 41598_2024_66440_MOESM1_ESM.xlsx]

## Sheet: Figure 1A
	Cummulative cell number / expansion curve
	Kolom1	Kolom2	Kolom3	Kolom4	Kolom5	Kolom6	Kolom7	Kolom8	Kolom10
		Figure 1A
		Dunnett's multiple comparisons test					Summary	Adjusted P Value
								P-value compared to 0 (Cholesterol 0 mg/dL)
	Day	7	Cholesterol mg/dL	Donor 1	Donor 2	Donor 3
			0 mg/dL	794100	834800	750500
			2 mg/dL	858500	950300	799400	ns	>0,9999	0 vs. 2
			5 mg/dL	704900	945100	699600	ns	>0,9999	0 vs. 5
	Day	8		Donor 1	Donor 2	Donor 3
			0 mg/dL	976743	1516590	795933
			2 mg/dL	1039719	1504290	967149	ns	>0,9999	0 vs. 2
			5 mg/dL	1141440	1214010	776622	ns	>0,9999	0 vs. 5
	Day	10		Donor 1	Donor 2	Donor 3
			0 mg/dL	4153095	4762560	2324700
			2 mg/dL	4498110	4182000	2455695	ns	>0,9999	0 vs. 2
			5 mg/dL	4154940	2819160	1533011	ns	>0,9999	0 vs. 5
	Day	11		Donor 1	Donor 2	Donor 3
			0 mg/dL	10173330	6761556	8280360
			2 mg/dL	8800650	11313540	9641970	ns	>0,9999	0 vs. 2
			5 mg/dL	11808000	6247908	6282225	ns	>0,9999	0 vs. 5
	Day	12		Donor 1	Donor 2	Donor 3
			0 mg/dL	20905700	8311356	28743260
			2 mg/dL	16085260	13368130	16433970	ns	0.9997	0 vs. 2
			5 mg/dL	22115650	10142330	11812800	ns	0.9997	0 vs. 5
	Day	14		Donor 1	Donor 2	Donor 3
			0 mg/dL	44200850	20342230	63364680
			2 mg/dL	33824390	23955480	29143440	ns	0.9972	0 vs. 2
			5 mg/dL	56899800	25283880	28228500	ns	0.9994	0 vs. 5
	Day	15		Donor 1	Donor 2	Donor 3
			0 mg/dL	79444960	53620870	72779720
			2 mg/dL	48978110	39666020	40997750	ns	0.9903	0 vs. 2
			5 mg/dL	87940080	83622780	47274440	ns	0.9997	0 vs. 5
	Day	17		Donor 1	Donor 2	Donor 3
			0 mg/dL	159000000	94688350	193000000
			2 mg/dL	88860000	75858280	67280140	ns	0.9261	0 vs. 2
			5 mg/dL	147000000	108000000	122000000	ns	0.9919	0 vs. 5
	Day	19		Donor 1	Donor 2	Donor 3
			0 mg/dL	584000000	208000000	678000000
			2 mg/dL	236000000	144000000	149000000	ns	0.2697	0 vs. 2
			5 mg/dL	276000000	242000000	329000000	ns	0.5433	0 vs. 5
	Day	20		Donor 1	Donor 2	Donor 3
			0 mg/dL	906000000	247000000	1040000000
			2 mg/dL	570000000	179000000	261000000	ns	0.1379	0 vs. 2
			5 mg/dL	589000000	360000000	579000000	ns	0.5017	0 vs. 5
	Day	22		Donor 1	Donor 2	Donor 3
			0 mg/dL	1190000000	1360000000	2310000000
			2 mg/dL	1110000000	666000000	604000000	***	0.0007	0 vs. 2
			5 mg/dL	1480000000	661000000	1300000000	ns	0.0645	0 vs. 5
	Day	24		Donor 1	Donor 2	Donor 3
			0 mg/dL	1870000000	618000000	1840000000
			2 mg/dL	1870000000	535000000	1190000000	ns	0.4371	0 vs. 2
			5 mg/dL	2630000000	1040000000	2380000000	*	0.0211	0 vs. 5
				Original data			Statistics

## Sheet: Figure 1B
	Cells in Quadrant (%) Flow cytometry data (Transferrin receptor (CD71) versus Glycophorin A (CD235a)
	Kolom1	Kolom2	Kolom3	Kolom4	Kolom5	Kolom6	Kolom7	Kolom8	Kolom9	Kolom10	Kolom11	Kolom13	Kolom14	Kolom16		Kolom1	Kolom2	Kolom3	Kolom4
	Dunnett's multiple comparisons test											Summary	Adjusted P Value					Average	Stdev
													p values compated to Cholesterol 0 mg/dL
	Q1: CD71-/CD235a-		Donor 1	Donor 2	Donor 3	Donor 4	Donor 5	Donor 6	Donor 7	Donor 8	Donor 9					Q1: CD71-/CD235a-
		0 mg/dL	2.98	3.4	11.3	17.2	14.6	23.3	19.9	4.03	2.74						0 mg/dL	11.05	8.06889
		2 mg/dL	2.99	2.44	10.4	26.1	19.4	22.7	21	8.67	5.2	ns	0.8516	0 vs. 2			2 mg/dL	13.2111	9.14003
		5 mg/dL	3.16	2.45	7.22	16.9	26.3	33.8	24.1	17.1	5.45	ns	0.572	0 vs. 5			5 mg/dL	15.1644	11.2979
	Q2: CD71+/CD235a-		Donor 1	Donor 2	Donor 3	Donor 4	Donor 5	Donor 6	Donor 7	Donor 8	Donor 9					Q2: CD71+/CD235a-
		0 mg/dL	20	15.9	16	23.5	11.4	9.59	6.43	22.3	9.41						0 mg/dL	14.9478	6.11603
		2 mg/dL	16	14.7	39.9	22.7	10.5	8.7	7.49	4.58	6.92	ns	0.996	0 vs. 2			2 mg/dL	14.61	11.007
		5 mg/dL	12.4	16.6	53.3	35.3	15.5	12.5	12.3	11.6	11.4	ns	0.4263	0 vs. 5			5 mg/dL	20.1	14.5453
	Q3: CD71+/CD235a+		Donor 1	Donor 2	Donor 3	Donor 4	Donor 5	Donor 6	Donor 7	Donor 8	Donor 9					Q3: CD71+/CD235a+
		0 mg/dL	66.2	63.3	68.7	56.1	73.2	66.7	71.4	67.9	78.4						0 mg/dL	67.9889	6.2838
		2 mg/dL	60	63.6	47.2	46.5	68.5	67.9	68.9	62	79.1	ns	0.3999	0 vs. 2			2 mg/dL	62.6333	10.484
		5 mg/dL	64.8	61.2	37.9	43.9	57	52.9	62	65.7	80.1	ns	0.0707	0 vs. 5			5 mg/dL	58.3889	12.4932
	Q4: CD7-/CD235a+		Donor 1	Donor 2	Donor 3	Donor 4	Donor 5	Donor 6	Donor 7	Donor 8	Donor 9					Q4: CD7-/CD235a+
		0 mg/dL	10.8	17.5	4.01	3.25	0.85	0.4	2.23	5.74	9.49						0 mg/dL	6.03	5.60299
		2 mg/dL	21	19.3	2.5	4.71	1.66	0.7	2.58	24.8	8.74	ns	0.6598	0 vs. 2			2 mg/dL	9.55444	9.49781
		5 mg/dL	19.6	19.7	1.59	3.86	1.18	0.77	1.57	5.62	3.11	ns	0.9968	0 vs. 5			5 mg/dL	6.33333	7.70052
			Original data									Statistics

## Sheet: Figure 2A
	Cell count (at end of differentiation)		(%)
	Kolom1	Kolom3	Kolom4	Kolom5	Kolom6	Kolom7	Kolom8	Kolom9	Kolom10		Kolom1	Kolom2	Kolom3
	Dunnett's multiple comparisons test	Donor 1	Donor 2	Donor 3	Donor 4	Donor 5	Summary	Adjusted P Value				Average	Stdev
	Chol 0 mg/dL	100	100	100	100	100					Chol 0 mg/dL	100	0
	Chol 2 mg/dL	108.09	108.666	130.354	145.145	108.476	ns	0.1215	Chol 0 mg/dL vs. Chol 2 mg/dL		Chol 2 mg/dL	120.146	16.9004
	Chol 5 mg/dL	97.4182	117.749	96.9274	164.35	120.638	ns	0.3747	Chol 0 mg/dL vs. Chol 5 mg/dL		Chol 5 mg/dL	119.416	27.4452
	Chol 5 mg/dL day 5	78.9587	136.079	109.87	117.485	110.808	ns	0.5741	Chol 0 mg/dL vs. Chol 5 mg/dL Day 5		Chol 5 mg/dL day 5	110.64	20.6053
		Original data					Statistics

## Sheet: Figure 2B
	Cell volume (fl femtoliter)
	Kolom1	Kolom2	Kolom3	Kolom4	Kolom5	Kolom6	Kolom7	Kolom8
	Dunnett's multiple comparisons test					Summary	Adjusted P Value	A-?		Kolom1	Kolom2	Kolom3
			Donor 1	Donor 2	Donor 3						Average	Stdev
		Chol 0 mg/dL	208.4	142.9	159.1					Chol 0 mg/dL	170.133	34.1154
		Chol 2 mg/dL	231.5	173.2	173.5	ns	0.0743	Chol 0 mg/dL vs. Chol 2 mg/dL		Chol 2 mg/dL	192.733	33.5733
		Chol 5 mg/dL	294.8	220.6	201.1	ns	0.0705	Chol 0 mg/dL vs. Chol 5 mg/dL		Chol 5 mg/dL	238.833	49.4395
		Chol 5 mg/dL day 5	203.5	163.3	180.3	ns	0.5016	Chol 0 mg/dL vs. Chol 5 mg/dL day 5		Chol 5 mg/dL day 5	182.367	20.1795
			Original data			Statistics

## Sheet: Figure 2C
		Hemoglobin per Cell Volume (arbitrary units)
	Kolom1	Kolom3	Kolom4	Kolom5	Kolom6	Kolom7	Kolom8	Kolom9		Kolom1	Kolom2	Kolom3
	Dunnett's multiple comparisons test					Summary	Adjusted P Value	A-?
			Donor 1	Donor 2	Donor 3						Average	Stdev
		Chol 0 mg/dL	0.479846	0.69979	0.628536					Chol 0 mg/dL	0.602724	0.112221
		Chol 2mg/dL	0.510063	0.899162	0.621529	ns	0.6074	Chol 0 mg/dL vs. Chol 2mg/dL		Chol 2mg/dL	0.676918	0.200376
		Chol 5mg/dL	0.475342	0.669598	0.725518	ns	0.9054	Chol 0 mg/dL vs. Chol 5mg/dL		Chol 5mg/dL	0.623486	0.131308
		Chol 5mg/dL Day 5	0.851638	0.617323	0.624388	ns	0.8423	Chol 0 mg/dL vs. Chol 5mg/dL Day 5		Chol 5mg/dL Day 5	0.697783	0.133289
		Original data				Statistics

## Sheet: Figure 3A
	Enulceation % end of differentiation
	Kolom1	Kolom2	Kolom3	Kolom4	Kolom5	Kolom6	Kolom7	Kolom8	Kolom9	Kolom10		Kolom1	Kolom2	Kolom3
	Dunnett's multiple comparisons test							Summary	Adjusted P Value
			Donor 1	Donor 2	Donor 3	Donor 4	Donor 5						Average	Stdev
		Chol 0 mg/dL	24.1	52.9	33.1	78.3	54.8					Chol 0 mg/dL	48.64	21.0921
		Chol 2 mg/dL	19.1	25.3	24.4	60	38.7	*	0.0413	SDM vs. SDM + Chol 2mg/dL		Chol 2 mg/dL	33.5	16.4826
		Chol 5 mg/dL	19.7	21	17.3	57.2	51.2	ns	0.0975	SDM vs. SDM + Chol 5mg/dL		Chol 5 mg/dL	33.28	19.2605
		Chol 5 mg/dL day 5	21.3	35.1	22.9	66.4	48.6	*	0.0418	SDM vs. SDM + Chol 5mg/dL Day 5		Chol 5 mg/dL day 5	38.86	18.9112
			Origina data					Statistics

## Sheet: Figure 3B
	Enucleation % post filter
	Kolom1	Kolom2	Kolom3	Kolom4	Kolom5	Kolom6	Kolom7	Kolom8	Kolom9		Kolom1	Kolom2	Kolom3
	Dunnett's multiple comparisons test						Summary	Adjusted P Value
		Donor 1	Donor 2	Donor 3	Donor 4	Donor 5						Average	Stdev
	Chol 0 mg/dL	97.4	99.5	89.7	99	98.7					Chol 0 mg/dL	96.86	4.07713
	Chol 2mg/dL	94.6	96.7	95.7	99.6	97	ns	0.9995	Chol 0 mg/dL vs. Chol 2mg/dL		Chol 2mg/dL	96.72	1.86467
	Chol 5mg/dL	96.5	78.3	95.7	99.2	98.4	ns	0.8303	Chol 0 mg/dL vs. Chol 5mg/dL		Chol 5mg/dL	93.62	8.67911
	Chol 5mg/dL day 5	97.7	98.8	94.1	99.4	98.9	ns	0.6419	Chol 0 mg/dL vs. Chol 5mg/dL day 5		Chol 5mg/dL day 5	97.78	2.14872
		Original data					Statistics

## Sheet: Figure 3C
	Recovery of enucleated cRBC calculated as percetage of the number of total cells prefiltration
	Kolom1	Kolom2	Kolom3	Kolom4	Kolom5	Kolom6	Kolom7	Kolom8	Kolom9		Kolom1	Kolom2	Kolom3
	Dunnett's multiple comparisons test						Summary	Adjusted P Value
		Donor 1	Donor 2	Donor 3	Donor 4	Donor 5						Average	Stdev
	Chol 0 mg/dL	5.86932	18.8918	6.07828	27.7884	13.8195					Chol 0 mg/dL	14.4895	9.24318
	Chol 2mg/dL	9.3805	17.7526	9.082	28.1291	24.7279	ns	0.3681	Chol 0 mg/dL vs. Chol 2mg/dL		Chol 2mg/dL	17.8144	8.68302
	Chol 5mg/dL	4.37064	8.099	4.60688	29.641	27.5253	ns	0.9994	Chol 0 mg/dL vs. Chol 5mg/dL		Chol 5mg/dL	14.8486	12.6467
	Chol 5mg/dL Day 5	15.8651	25.6364	14.0505	31.9993	28.9735	*	0.0198	Chol 0 mg/dL vs. Chol 5mg/dL day 5		Chol 5mg/dL Day 5	23.3049	7.97114
		Original data					Statistics

## Sheet: Figure 3D
	Recovery of enucleated cRBC calculated as percentage of the enucleated fraction prefiltration
	Kolom1	Kolom2	Kolom3	Kolom4	Kolom5	Kolom6	Kolom7	Kolom8	Kolom9		Kolom1	Kolom2	Kolom3
	Dunnett's multiple comparisons test						Summary	Adjusted P Value
		Donor 1	Donor 2	Donor 3	Donor 4	Donor 5						Average	Stdev
	Chol 0 mg/dL	24.354	35.7123	18.3634	35.4896	25.2181					Chol 0 mg/dL	27.8275	7.57169
	Chol 2 mg/dL	49.1126	70.1684	37.2213	46.8818	63.8965	*	0.0155	Chol 0 mg/dL vs. Chol 2mg/dL		Chol 2 mg/dL	53.4561	13.36
	Chol 5 mg/dL	22.186	38.5667	26.6294	51.82	53.7604	ns	0.2428	Chol 0 mg/dL vs. Chol 5mg/dL		Chol 5 mg/dL	38.5925	14.2944
	Chol 5 mg/dL day 5	74.484	73.0382	61.3557	48.1917	59.6162	*	0.0112	Chol 0 mg/dL vs. Chol 5mg/dL day 5		Chol 5 mg/dL day 5	63.3372	10.7879
		Original data					Statistics

## Sheet: Figure 3E
	Enucleation % pre filer
	Kolom1	Donor 1	Donor 2	Kolom2
	Chol 0 mg/dl	78.3	54.8
	Chol 5 mg/dL day 5	66.4	48.6
	Chol 5 mg/dL day 10	81.3	62.3
	Original data			No statistics (n=2)

[truncated: 11 more sheets: Figure 3F, Figure 4A (5 donors), Figure 4B, Figure 4C, Figure 5E, Figure 6B, Sup 3B, Sup 3C, Sup 5, Sup 6A, Sup 6E]
